# Supplementary material for: A new species of Characidium (Characiformes: Crenuchidae) from the Iguaçu National Park, Rio Iguaçu basin, Paraná, Brazil
Source: J Fish Biol. 2025 Apr 9;107(2):454–65. doi: 10.1111/jfb.70035 (PMC12360132; doi:10.1111/jfb.70035)
Supplement: Supplementary file 1 — TABLE S1. Molecular data and taxonomic identification of Characidium species used in this study. [file JFB-107-454-s001.xlsx]

## Sheet: Página1
Table S1. Molecular data and taxonomic identification of Characidium species used in this study
Genbank code	Species	Authors	Identification	Voucher Institution	Voucher number
PQ407555	Characidium dumonti sp. nov.	This study	This study	NUP	NUP25044
PQ407556	Characidium dumonti sp. nov.	This study	This study	NUP	NUP24851
PP725095	Characidium cacah	Oliveira-Silva et al. 2024	Oliveira-Silva et al. 2024	UFBA-PEI	4457
PP725096	Characidium cacah	Oliveira-Silva et al. 2024	Oliveira-Silva et al. 2024	UFBA-PEI	4458
PP725097	Characidium cacah	Oliveira-Silva et al. 2024	Oliveira-Silva et al. 2024	UFBA-PEI	4453
PP725098	Characidium clistenesi	Oliveira-Silva et al. 2024	Oliveira-Silva et al. 2024	UFBA-PEI	2462
PP725099	Characidium clistenesi	Oliveira-Silva et al. 2024	Oliveira-Silva et al. 2024	UFBA-PEI	2463
OQ998803	Characidium clistenesi	Oliveira-Silva et al. 2023	Oliveira-Silva et al. 2023	UFBA-PEI	2461
OQ749887	Characidium itarare	Stabile et al. 2024	Stabile et al. 2024	NUP	21084
OQ749888	Characidium itarare	Stabile et al. 2024	Stabile et al. 2024	NUP	21063
HM405083	Characidium lagosantense	Oliveira-Silva et al. 2023	Oliveira-Silva et al. 2023	DCC	1193
HM906012	Characidium lagosantense	Oliveira-Silva et al. 2023	Oliveira-Silva et al. 2023	DCC	1191
OQ998799	Characidium cf. lagosantense	Oliveira-Silva et al. 2023	Oliveira-Silva et al. 2023	UFBA-PEI	4455
OQ998800	Characidium cf. lagosantense	Oliveira-Silva et al. 2023	Oliveira-Silva et al. 2023	UFBA-PEI	4456
OQ998797	Characidium cf. lagosantense	Oliveira-Silva et al. 2023	Oliveira-Silva et al. 2023	UFBA-PEI	4460
OQ998798	Characidium cf. lagosantense	Oliveira-Silva et al. 2023	Oliveira-Silva et al. 2023	UFBA-PEI	4461
MH667873	Characidium litorale	Buckup (Unpublished)	Buckup (Unpublished)	MNLM	7660
PP725118	Characidium samurai	Oliveira-Silva et al. 2023	Oliveira-Silva et al. 2023	MZICT	594
OQ998802	Characidium satoi	Oliveira-Silva et al. 2023	Oliveira-Silva et al. 2023	UFBA-PEI	92057
PP725119	Characidium satoi	Oliveira-Silva et al. 2024	Oliveira-Silva et al. 2024	LBP	92056
PP725120	Characidium satoi	Oliveira-Silva et al. 2024	Oliveira-Silva et al. 2024	LBP	92058
PP725171	Characidium sp. 2	Oliveira-Silva et al. 2024	Oliveira-Silva et al. 2024	MZICT	817
PP725172	Characidium sp. 2	Oliveira-Silva et al. 2024	Oliveira-Silva et al. 2024	MZICT	818
PP725173	Characidium sp. 2	Oliveira-Silva et al. 2024	Oliveira-Silva et al. 2024	MZICT	819
PP725174	Characidium sp. 3	Oliveira-Silva et al. 2024	Oliveira-Silva et al. 2024	UFBA-PEI	2648
PP725175	Characidium sp. 3	Oliveira-Silva et al. 2024	Oliveira-Silva et al. 2024	UFBA-PEI	2649
PP725176	Characidium sp. 3	Oliveira-Silva et al. 2024	Oliveira-Silva et al. 2024	UFBA-PEI	2650
PP725177	Characidium sp. 3	Oliveira-Silva et al. 2024	Oliveira-Silva et al. 2024	UFBA-PEI	2651
PP725178	Characidium sp. 3	Oliveira-Silva et al. 2024	Oliveira-Silva et al. 2024	UFBA-PEI	2652
PP725179	Characidium sp. 3	Oliveira-Silva et al. 2024	Oliveira-Silva et al. 2024	UFBA-PEI	2699
PP725180	Characidium sp. 3	Oliveira-Silva et al. 2024	Oliveira-Silva et al. 2024	UFBA-PEI	2700
PP725181	Characidium sp. 3	Oliveira-Silva et al. 2024	Oliveira-Silva et al. 2024	UFBA-PEI	2701
PP725182	Characidium sp. 3	Oliveira-Silva et al. 2024	Oliveira-Silva et al. 2024	UFBA-PEI	2702
PP725183	Characidium sp. 3	Oliveira-Silva et al. 2024	Oliveira-Silva et al. 2024	UFBA-PEI	2628
PQ141411	Characidium tapuia	Oliveira-Silva et al. 2024	Oliveira-Silva et al. 2024	LBP	5561
PQ141412	Characidium tapuia	Oliveira-Silva et al. 2024	Oliveira-Silva et al. 2024	LBP	5561
GU701835	Characidium xanthopterum	Pereira et al. 2013	Pereira et al. 2013	LBP	34896
GU701834	Characidium xanthopterum	Pereira et al. 2013	Pereira et al. 2013	LBP	34897
GU701836	Characidium xanthopterum	Pereira et al. 2013	Pereira et al. 2013	LBP	34895
GU701837	Characidium xanthopterum	Pereira et al. 2013	Pereira et al. 2013	LBP	34898
GU701833	Characidium xanthopterum	Pereira et al. 2013	Pereira et al. 2013	LBP	35890

## Sheet: Página2
OQ998764	Characidium bahiense	Oliveira-Silva et al. 2023	Oliveira-Silva et al. 2023	UFBA-PEI	2039
OQ998765	Characidium bahiense	Oliveira-Silva et al. 2023	Oliveira-Silva et al. 2023	UFBA-PEI	2040
OQ998766	Characidium bahiense	Oliveira-Silva et al. 2023	Oliveira-Silva et al. 2023	UFBA-PEI	2041
OQ998767	Characidium bahiense	Oliveira-Silva et al. 2023	Oliveira-Silva et al. 2023	UFBA-PEI	2042
OQ998768	Characidium bahiense	Oliveira-Silva et al. 2023	Oliveira-Silva et al. 2023	UFBA-PEI	2043
OQ998753	Characidium bahiense	Oliveira-Silva et al. 2023	Oliveira-Silva et al. 2023	UFBA-PEI	2076
OQ998754	Characidium bahiense	Oliveira-Silva et al. 2023	Oliveira-Silva et al. 2023	UFBA-PEI	2077
OQ998755	Characidium bahiense	Oliveira-Silva et al. 2023	Oliveira-Silva et al. 2023	UFBA-PEI	2078
OQ998756	Characidium bahiense	Oliveira-Silva et al. 2023	Oliveira-Silva et al. 2023	UFBA-PEI	2079
OQ998757	Characidium bahiense	Oliveira-Silva et al. 2023	Oliveira-Silva et al. 2023	UFBA-PEI	2060
OQ998758	Characidium bahiense	Oliveira-Silva et al. 2023	Oliveira-Silva et al. 2023	UFBA-PEI	2061
OQ998759	Characidium bahiense	Oliveira-Silva et al. 2023	Oliveira-Silva et al. 2023	UFBA-PEI	2062
OQ998760	Characidium bahiense	Oliveira-Silva et al. 2023	Oliveira-Silva et al. 2023	UFBA-PEI	2063
OQ998761	Characidium bahiense	Oliveira-Silva et al. 2023	Oliveira-Silva et al. 2023	UFBA-PEI	2064
OQ998762	Characidium bahiense	Oliveira-Silva et al. 2023	Oliveira-Silva et al. 2023	UFBA-PEI	2048
OQ998763	Characidium bahiense	Oliveira-Silva et al. 2023	Oliveira-Silva et al. 2023	UFBA-PEI	2051
OQ998769	Characidium bahiense	Oliveira-Silva et al. 2023	Oliveira-Silva et al. 2023	UFBA-PEI	2099
OQ998770	Characidium bahiense	Oliveira-Silva et al. 2023	Oliveira-Silva et al. 2023	UFBA-PEI	2101
OQ998771	Characidium bahiense	Oliveira-Silva et al. 2023	Oliveira-Silva et al. 2023	UFBA-PEI	2102
OQ998772	Characidium bahiense	Oliveira-Silva et al. 2023	Oliveira-Silva et al. 2023	UFBA-PEI	2103
OQ998791	Characidium bahiense	Oliveira-Silva et al. 2023	Oliveira-Silva et al. 2023	TIUFRN	2857
OQ998792	Characidium bahiense	Oliveira-Silva et al. 2023	Oliveira-Silva et al. 2023	TIUFRN	2858
OQ998793	Characidium bahiense	Oliveira-Silva et al. 2023	Oliveira-Silva et al. 2023	TIUFRN	2859
OQ998794	Characidium bahiense	Oliveira-Silva et al. 2023	Oliveira-Silva et al. 2023	TIUFRN	2810
OQ998795	Characidium bahiense	Oliveira-Silva et al. 2023	Oliveira-Silva et al. 2023	TIUFRN	2861
OQ998796	Characidium bahiense	Oliveira-Silva et al. 2023	Oliveira-Silva et al. 2023	TIUFRN	2610
OQ998786	Characidium bahiense	Oliveira-Silva et al. 2023	Oliveira-Silva et al. 2023	UFBA-PEI	2370
OQ998787	Characidium bahiense	Oliveira-Silva et al. 2023	Oliveira-Silva et al. 2023	UFBA-PEI	2371
OQ998788	Characidium bahiense	Oliveira-Silva et al. 2023	Oliveira-Silva et al. 2023	UFBA-PEI	2372
OQ998789	Characidium bahiense	Oliveira-Silva et al. 2023	Oliveira-Silva et al. 2023	UFBA-PEI	2373
OQ998790	Characidium bahiense	Oliveira-Silva et al. 2023	Oliveira-Silva et al. 2023	UFBA-PEI	2374
OQ998781	Characidium bahiense	Oliveira-Silva et al. 2023	Oliveira-Silva et al. 2023	UFBA-PEI	2124
OQ998782	Characidium bahiense	Oliveira-Silva et al. 2023	Oliveira-Silva et al. 2023	UFBA-PEI	2125
OQ998783	Characidium bahiense	Oliveira-Silva et al. 2023	Oliveira-Silva et al. 2023	UFBA-PEI	2126
OQ998784	Characidium bahiense	Oliveira-Silva et al. 2023	Oliveira-Silva et al. 2023	UFBA-PEI	2127
OQ998785	Characidium bahiense	Oliveira-Silva et al. 2023	Oliveira-Silva et al. 2023	UFBA-PEI	2369
OQ998778	Characidium bahiense	Oliveira-Silva et al. 2023	Oliveira-Silva et al. 2023	UFBA-PEI	4463
OQ998779	Characidium bahiense	Oliveira-Silva et al. 2023	Oliveira-Silva et al. 2023	UFBA-PEI	4464
OQ998780	Characidium bahiense	Oliveira-Silva et al. 2023	Oliveira-Silva et al. 2023	UFBA-PEI	4465
OQ998744	Characidium bahiense	Oliveira-Silva et al. 2023	Oliveira-Silva et al. 2023	UFBA-PEI	2113
OQ998745	Characidium bahiense	Oliveira-Silva et al. 2023	Oliveira-Silva et al. 2023	UFBA-PEI	2114
OQ998746	Characidium bahiense	Oliveira-Silva et al. 2023	Oliveira-Silva et al. 2023	UFBA-PEI	2115
OQ998747	Characidium bahiense	Oliveira-Silva et al. 2023	Oliveira-Silva et al. 2023	UFBA-PEI	2116
OQ998748	Characidium bahiense	Oliveira-Silva et al. 2023	Oliveira-Silva et al. 2023	UFBA-PEI	2117
OQ998749	Characidium bahiense	Oliveira-Silva et al. 2023	Oliveira-Silva et al. 2023	UFBA-PEI	2118
OQ998750	Characidium bahiense	Oliveira-Silva et al. 2023	Oliveira-Silva et al. 2023	UFBA-PEI	2119
OQ998751	Characidium bahiense	Oliveira-Silva et al. 2023	Oliveira-Silva et al. 2023	UFBA-PEI	2120
OQ998739	Characidium bahiense	Oliveira-Silva et al. 2023	Oliveira-Silva et al. 2023	UFBA-PEI	2108
OQ998740	Characidium bahiense	Oliveira-Silva et al. 2023	Oliveira-Silva et al. 2023	UFBA-PEI	2109
OQ998741	Characidium bahiense	Oliveira-Silva et al. 2023	Oliveira-Silva et al. 2023	UFBA-PEI	2110
OQ998742	Characidium bahiense	Oliveira-Silva et al. 2023	Oliveira-Silva et al. 2023	UFBA-PEI	2111
OQ998743	Characidium bahiense	Oliveira-Silva et al. 2023	Oliveira-Silva et al. 2023	UFBA-PEI	2112
OQ998752	Characidium bahiense	Oliveira-Silva et al. 2023	Oliveira-Silva et al. 2023	UFBA-PEI	2107
OQ998738	Characidium bahiense	Oliveira-Silva et al. 2023	Oliveira-Silva et al. 2023	UFBA-PEI	2383
OQ998737	Characidium bahiense	Oliveira-Silva et al. 2023	Oliveira-Silva et al. 2023	UFBA-PEI	2384
OQ998736	Characidium bahiense	Oliveira-Silva et al. 2023	Oliveira-Silva et al. 2023	UFBA-PEI	2385
OQ998735	Characidium bahiense	Oliveira-Silva et al. 2023	Oliveira-Silva et al. 2023	UFBA-PEI	2386
OQ998734	Characidium bahiense	Oliveira-Silva et al. 2023	Oliveira-Silva et al. 2023	UFBA-PEI	2387
OQ998733	Characidium bahiense	Oliveira-Silva et al. 2023	Oliveira-Silva et al. 2023	UFBA-PEI	2388
OQ998732	Characidium bahiense	Oliveira-Silva et al. 2023	Oliveira-Silva et al. 2023	UFBA-PEI	2389
OQ998773	Characidium bahiense	Oliveira-Silva et al. 2023	Oliveira-Silva et al. 2023	UFBA-PEI	2378
OQ998774	Characidium bahiense	Oliveira-Silva et al. 2023	Oliveira-Silva et al. 2023	UFBA-PEI	2379
OQ998775	Characidium bahiense	Oliveira-Silva et al. 2023	Oliveira-Silva et al. 2023	UFBA-PEI	2380
OQ998776	Characidium bahiense	Oliveira-Silva et al. 2023	Oliveira-Silva et al. 2023	UFBA-PEI	2381
OQ998777	Characidium bahiense	Oliveira-Silva et al. 2023	Oliveira-Silva et al. 2023	UFBA-PEI	2382
ON067500	Melanocharacidium blennioides
