# Supplementary material for: A new species of Characidium (Characiformes: Crenuchidae) from the Iguaçu National Park, Rio Iguaçu basin, Paraná, Brazil
Source: J Fish Biol. 2025 Apr 9;107(2):454–65. doi: 10.1111/jfb.70035 (PMC12360132; doi:10.1111/jfb.70035)
Supplement: Supplementary file 2 — TABLE S2. Inter‐ and intraspecific K2P mean distance within groups of Characidium based on cytochrome c oxidase subunit I (COI) sequences. [file JFB-107-454-s002.xlsx]

## Sheet: MatrixOutput
	Species	1	2	3	4	5	6	7	8	9	10	11	12	13	14	15	Intraspecific
1	Characidium dumonti																0
2	Characidium itarare	0.0303818															n/c
3	Characidium xanthopterum	0.0416878	0.0392592														0.00131877
4	Characidium sp. 3 - Pardo	0.0427063	0.0321681	0.0287177													0
5	Characidium litorale	0.0444304	0.0391539	0.0269437	0.0234732												n/c
6	Characidium sp. 2 - Paraguaçu	0.0462842	0.0409867	0.0360733	0.0200777	0.0321239											0
7	Characidium satoi	0.0498164	0.040927	0.0356668	0.0217609	0.0286838	0.0303818										0
8	Characidium sp. 3 - Contas	0.0498164	0.0462842	0.0363723	0.0234732	0.0303449	0.0269156	0.0355806									0
9	Characidium cacah	0.0706575	0.0558868	0.0652243	0.0726639	0.068776	0.0822336	0.078255	0.078255								0.000823724
10	Characidium bahiense 2	0.108989	0.113759	0.0986535	0.107345	0.100404	0.10933	0.102154	0.113214	0.119308							0.0110498
11	Characidium bahiense 1	0.115078	0.120212	0.110501	0.111707	0.110515	0.11321	0.108507	0.117111	0.130029	0.0316292						0.022402
12	Characidium lagosantense	0.118177	0.114946	0.100341	0.119037	0.109598	0.125235	0.11331	0.125047	0.121986	0.0317361	0.0432921					0.00352437
13	Characidium clistenesi	0.118837	0.110832	0.107324	0.106783	0.10093	0.107131	0.108979	0.116779	0.119946	0.128637	0.134298	0.133901				0
14	Characidium samurai	0.124667	0.129046	0.10739	0.11865	0.108306	0.114552	0.116779	0.120526	0.132112	0.0604252	0.0683916	0.0589535	0.126949			n/c
15	Characidium tapuia	0.156488	0.152359	0.148214	0.148057	0.141497	0.15888	0.143611	0.150008	0.136241	0.147487	0.155164	0.155904	0.145921	0.142045		0
16	Melanocharacidium blennioides	0.221255	0.223943	0.196333	0.209622	0.201001	0.204938	0.205177	0.207036	0.220279	0.188482	0.194198	0.177165	0.204938	0.188882	0.184982	n/c
